# Supplementary material for: Revealing the transmission mechanism and spatial spillover of carbon emission reduction caused by high-speed rail opening
Source: PLoS One. 2022 Aug 19;17(8):e0271585. doi: 10.1371/journal.pone.0271585 (PMC9390927; doi:10.1371/journal.pone.0271585)
Supplement: S1 Code — (DO) [file pone.0271585.s001.do]

xtset id year
reghdfe lnco2 c.hsr lnpgdp lnpopmd lnfi lnurban lnin lnregu,absorb(id year) vce(r)
reghdfe lnco2 c.hsr ,absorb(id year) vce(r)
reghdfe lnco2 c.fre lnpgdp lnpopmd lnfi lnurban lnin lnregu,absorb(id year) vce(r)
reghdfe lnco2 c.fre ,absorb(id year) vce(r)
gen event = year - treat_date if treat==1
replace event = -5 if event <= -5
tab event, gen(eventz)
reghdfe lnco2 eventz* lnpgdp lnpopmd lnfi lnurban lnin lnregu,absorb(id year) vce(r)
coefplot, baselevels keep(eventz*) coeflabels( eventz1="-5" eventz2 = "-4" eventz3 = "-3"/*
*/eventz4 = "-2" eventz5 = "-1" eventz6  = "0" eventz7  = "1" eventz8  = "2" eventz9  = "3"/*
*/eventz10  = "4" eventz11  = "5" eventz12  = "6" eventz13  = "7" eventz14  = "8" eventz15/*  
*/= "9" eventz16  = "10") vertical yline(0, lwidth(vthin) lpattern(dash) lcolor(teal))/* 
*/ylabel(-0.2(0.04)0.2) xline(5, lwidth(vthin) lpattern(dash) lcolor(teal))/*
*/ytitle("Difference in carbon emissions", size(small)) xtitle("Year before and after the opening of HSR", size(small))/* 
*/addplot(line @b @at) ciopts(lpattern(dash) recast(rcap) msize(medium)) msymbol(circle_hollow) scheme(s1mono)
tabulate year, gen(iv)
gen ivt1=tor*iv1
gen ivt2=tor*iv2
gen ivt3=tor*iv3
gen ivt4=tor*iv4
gen ivt5=tor*iv5
gen ivt6=tor*iv6
gen ivt7=tor*iv7
gen ivt8=tor*iv8
gen ivt9=tor*iv9
gen ivt10=tor*iv10
gen ivt11=tor*iv11
gen ivt12=tor*iv12
gen ivt13=tor*iv13
gen ivt14=tor*iv14
gen ivt15=tor*iv15
ivregress 2sls lnco2 lnpgdp lnpopmd lnfi lnurban lnin lnregu (hsr=ivt*),first
reghdfe lnco2 hsr lnpgdp lnpopmd lnfi lnurban lnin lnregu,absorb(id year) vce(r)
reghdfe c_green_lnvia_ hsr lnpgdp lnpopmd lnfi lnurban lnin lnregu,absorb(id year) vce(r)
reghdfe lnco2 c_green_lnvia_ hsr lnpgdp lnpopmd lnfi lnurban lnin lnregu,absorb(id year) vce(r)
reghdfe lner hsr lnpgdp lnpopmd lnfi lnurban lnin lnregu,absorb(id year) vce(r)
reghdfe lnco2 lner hsr lnpgdp lnpopmd lnfi lnurban lnin lnregu,absorb(id year) vce(r)
reghdfe hsr w1,absorb(id year) vce(r)
reghdfe hsr w1 lnpgdp lnpopmd lnfi lnurban lnin ,absorb(id year) vce(r)
reghdfe lnco2 inter lnpgdp lnpopmd lnfi lnurban lnin lnregu,absorb(id year) vce(r)
spatwmat using W1,name(W) standardize
drop if year!=2003
spatgsa lnco2,weights(W) moran
drop if year!=2004
spatgsa lnco2,weights(W) moran
drop if year!=2005
spatgsa lnco2,weights(W) moran
drop if year!=2006
spatgsa lnco2,weights(W) moran
drop if year!=2007
spatgsa lnco2,weights(W) moran
drop if year!=2008
spatgsa lnco2,weights(W) moran
drop if year!=2009
spatgsa lnco2,weights(W) moran
drop if year!=2010
spatgsa lnco2,weights(W) moran
drop if year!=2011
spatgsa lnco2,weights(W) moran
drop if year!=2012
spatgsa lnco2,weights(W) moran
drop if year!=2013
spatgsa lnco2,weights(W) moran
drop if year!=2014
spatgsa lnco2,weights(W) moran
drop if year!=2015
spatgsa lnco2,weights(W) moran
drop if year!=2016
spatgsa lnco2,weights(W) moran
drop if year!=2017
spatgsa lnco2,weights(W) moran
xsmle lnco2 fre lnpgdp lnindu lnregu lnpopmd lntech fdi c_green_lnvia_ lnemp lnexpend treat post,wmat(W) model(sdm) durbin(D) nolog effects
xsmle lnco2 fre lnpgdp lnindu lnregu lnpopmd lntech fdi c_green_lnvia_ lnemp lnexpend ,wmat(W) model(sdm) durbin(D) nolog effects
